# Supplementary material for: miR-17-5p-Mediated RNA Activation Upregulates KPNA2 Expression and Inhibits High-Glucose-Induced Apoptosis of Sheep Granulosa Cells
Source: Int J Mol Sci. 2025 Jan 23;26(3):943. doi: 10.3390/ijms26030943 (PMC11817598; doi:10.3390/ijms26030943)
Supplement: Supplementary file 1 [file ijms-26-00943-s001.zip]

Archive with 6 entries (6 files):
- Figure S1.pdf
- Figure S2.pdf
- Table S1.xlsx
- Table S2.xlsx
- Table S3.xlsx
- Table S4 and Table S5.xlsx
