# Supplementary material for: miR-17-5p-Mediated RNA Activation Upregulates KPNA2 Expression and Inhibits High-Glucose-Induced Apoptosis of Sheep Granulosa Cells
Source: Int J Mol Sci. 2025 Jan 23;26(3):943. doi: 10.3390/ijms26030943 (PMC11817598; doi:10.3390/ijms26030943)
Supplement: Supplementary file 1 [file ijms-26-00943-s001.zip › Table S1.xlsx]

## Sheet: RawData_Stat
miR-17-5p Mediated RNA Activation Upregulates KPNA2 Expression and Inhibits High Glucose Induced Apoptosis of Sheep Granulosa Cells
supplement Table S1. The Detailed Information of RNA Sequencing.
Library	Sample	Reads	Bases	Error rate	Q20	Q30	GC content
FRRN192041580-1a	Low_1	18570142	0.929G	0.0001	0.9955	0.9813	0.4735
FRRN192041586-2a	Low_2	15955264	0.798G	0.0001	0.9881	0.9603	0.4719
FRRN192041583-1a	Low_3	16868992	0.843G	0.0001	0.9967	0.9863	0.4683
FRRN192041584-1a	High_2	16715327	0.836G	0.0001	0.9966	0.9849	0.4669
FRRN192041587-1a	High_3	17972651	0.899G	0.0001	0.9968	0.9867	0.4699
FRRN192041581-1a	High_1	16814794	0.841G	0.0001	0.9966	0.9863	0.4756
