# Supplementary material for: miR-17-5p-Mediated RNA Activation Upregulates KPNA2 Expression and Inhibits High-Glucose-Induced Apoptosis of Sheep Granulosa Cells
Source: Int J Mol Sci. 2025 Jan 23;26(3):943. doi: 10.3390/ijms26030943 (PMC11817598; doi:10.3390/ijms26030943)
Supplement: Supplementary file 1 [file ijms-26-00943-s001.zip › Table S2.xlsx]

## Sheet: Sheet1
MiR-17-5p mediated RNA activation upregulates KPNA2 expression and inhibits high glucose induced sheep granulosa cells apoptosis
Supplementary Table S2. Differentially expressed miRNAs-Target genes-Signaling Pathway Interaction Network
miRNA	Gene name	pathway
oar-miR-17-5p	KPNA2	Regulation of cytoplasmic and nuclear SMAD2/3 signaling
oar-miR-17-5p	KPNA2	ESR-mediated signaling
novel_136	CSNK1D	Hippo signaling pathway
oar-miR-133	MECOM	MAPK signaling pathway
oar-miR-133	PPP2R3C	The PI3K-Akt signaling pathway
oar-miR-133	GADD45B	Apoptosis
oar-miR-133	GADD45B	NF-kappa B signaling pathway
oar-miR-133	GADD45B	MAPK signaling pathway
oar-miR-133	GADD45B	p53 signaling pathway
oar-miR-133	GADD45B	Cell cycle
novel_174	AXIN1	Hippo signaling pathway
novel_174	AXIN1	ESR-mediated signaling
novel_9	CACNA1I	MAPK signaling pathway
novel_9	FARP2	Rap1 signaling pathway
oar-miR-380-3p	CCNG1	p53 signaling pathway
novel_749	GNB1	The PI3K-Akt signaling pathway
novel_749	GNB1	ESR-mediated signaling
novel_480	LLGL1	Hippo signaling pathway
novel_480	KPNB1	Regulation of cytoplasmic and nuclear SMAD2/3 signaling
novel_480	GNB1	The PI3K-Akt signaling pathway
novel_480	GNB1	ESR-mediated signaling
novel_480	ADCY9	Oocyte meiosis
novel_480	ADCY9	Rap1 signaling pathway
novel_480	ADCY9	Progesterone-mediated oocyte maturation
novel_480	STK10	Progesterone-mediated oocyte maturation
novel_480	TAB1	MAPK signaling pathway
novel_480	TAB1	NF-kappa B signaling pathway
novel_480	TAB1	TNF signaling pathway
novel_480	FARP2	Rap1 signaling pathway
novel_480	MLST8	The PI3K-Akt signaling pathway
novel_480	DRD2	Rap1 signaling pathway
novel_618	MCP-3	Apoptosis
novel_618	PLCB4	Rap1 signaling pathway
novel_217	ACVR2B	TGF-beta signaling pathway
novel_217	CREB3L2	TNF signaling pathway
novel_217	CREB3L2	The PI3K-Akt signaling pathway
oar-miR-543-3p	KPNB1	Regulation of cytoplasmic and nuclear SMAD2/3 signaling
