# Supplementary material for: miR-17-5p-Mediated RNA Activation Upregulates KPNA2 Expression and Inhibits High-Glucose-Induced Apoptosis of Sheep Granulosa Cells
Source: Int J Mol Sci. 2025 Jan 23;26(3):943. doi: 10.3390/ijms26030943 (PMC11817598; doi:10.3390/ijms26030943)
Supplement: Supplementary file 1 [file ijms-26-00943-s001.zip › Table S3.xlsx]

## Sheet: Sheet1
MiR-17-5p mediated RNA activation upregulates KPNA2 expression and inhibits high glucose induced sheep granulosa cells apoptosis
Supplementary Table S3. MiR-17-5p-Target genes-Signaling Pathway Interaction Network
miRNA	mRNA_Gene_Name	pathway
miR-17-5p	PIK3R1	PIP3 activates AKT signaling Pathway
miR-17-5p	PIK3R1	TGF-Beta Pathway
miR-17-5p	PIK3R1	ESR-mediated signaling Pathway
miR-17-5p	TRAF6	Apoptosis and Autophagy
miR-17-5p	TRAF6	NF-kappaB Signaling Pathway
miR-17-5p	TRAF6	PIP3 activates AKT signaling Pathway
miR-17-5p	PSMB5	TGF-Beta Pathway
miR-17-5p	PSMB5	p53 Signaling Pathway
miR-17-5p	PSMB5	PIP3 activates AKT signaling Pathway
miR-17-5p	NCOA3	ESR-mediated signaling Pathway
miR-17-5p	KPNA2	ESR-mediated signaling Pathway
miR-17-5p	KPNA2	PIP3 activates AKT signaling Pathway
miR-17-5p	F2R	NF-kappaB Signaling Pathway
miR-17-5p	F2R	TGF-Beta Pathway
miR-17-5p	STAT2	TGF-Beta Pathway
miR-17-5p	STAT2	NF-kappaB Signaling Pathway
miR-17-5p	PSMA6	PIP3 activates AKT signaling Pathway
miR-17-5p	PSMA6	TGF-Beta Pathway
miR-17-5p	PSMA6	p53 Signaling Pathway
miR-17-5p	TAX1BP1	NF-kappaB Signaling Pathway
miR-17-5p	TAX1BP1	Apoptosis and Autophagy
miR-17-5p	STAT3	TGF-Beta Pathway
miR-17-5p	STAT3	NF-kappaB Signaling SuperPath
miR-17-5p	BTK	TGF-Beta Pathway
miR-17-5p	BTK	NF-kappaB Signaling SuperPath
miR-17-5p	AGT	TGF-Beta Pathway
miR-17-5p	PDGFD	TGF-Beta Pathway
miR-17-5p	RPS6KA1	TGF-Beta Pathway
miR-17-5p	INPPL1	NF-kappaB Signaling SuperPath
miR-17-5p	MAP3K5	TGF-Beta Pathway
miR-17-5p	MAP3K5	Apoptosis and Autophagy
miR-17-5p	GMFG	TGF-Beta Pathway
miR-17-5p	TRIM25	NF-kappaB Signaling SuperPath
miR-17-5p	PSMA6	PIP3 activates AKT signaling
miR-17-5p	PSMA6	TGF-Beta Pathway
miR-17-5p	PSMA6	p53 Signaling SuperPath
miR-17-5p	IL6ST	NF-kappaB Signaling SuperPath
miR-17-5p	SIRT3	p53 Signaling SuperPath
miR-17-5p	CRK	TGF-Beta Pathway
miR-17-5p	CD274	NF-kappaB Signaling SuperPath
miR-17-5p	PPP3CA	NF-kappaB Signaling SuperPath
miR-17-5p	UBE2B	TGF-Beta Pathway
miR-17-5p	TGFBR3	TGF-Beta Pathway
miR-17-5p	MAP3K2	TGF-Beta Pathway
miR-17-5p	MCL1	Apoptosis and Autophagy
miR-17-5p	IL1B	TGF-Beta Pathway
miR-17-5p	IL1B	NF-kappaB Signaling SuperPath
