# Supplementary material for: miR-17-5p-Mediated RNA Activation Upregulates KPNA2 Expression and Inhibits High-Glucose-Induced Apoptosis of Sheep Granulosa Cells
Source: Int J Mol Sci. 2025 Jan 23;26(3):943. doi: 10.3390/ijms26030943 (PMC11817598; doi:10.3390/ijms26030943)
Supplement: Supplementary file 1 [file ijms-26-00943-s001.zip › Table S4 and Table S5.xlsx]

## Sheet: Sheet1
MiR-17-5p mediated RNA activation upregulates KPNA2 expression and inhibits high glucose induced sheep granulosa cells apoptosis
Supplementary Table S4. Oligonucleotide Sequences in This Study.
Fragment name	Primer	Sequences, 5’ to 3’
si-KPNA2#1	Forward	ACUGAAUGGGACUACAAUCAG
	Reverse	GAUUGUAGUCCCAUUCAGUUC
si-KPNA2#2	Forward	GGUCUUUGUUGCUAUGCAAGG
	Reverse	CGAGACCUCUGUAAGUAUAAU
Supplementary Table S5. Information of Primers.
Gene（Ovis ）	Primer	Sequence (5'-3')	Application
CASPASE-3	Forward	AATGCAAGAAGCAGGGCACCCA	qPCR
	Reverse	GGGTTACAGCGATGCAGAAGGTTCA
CASPASE-9	Forward	AAGCCCACGCTCTGCAACAA	qPCR
	Reverse	TGTCGCGCCTGATGATGGATGT
BAX	Forward	TGCCAGCAAACTGGTGCTCAA	qPCR
	Reverse	GCACTCCAGCCACAAAGATGGT
BCL-2	Forward	TGCAGAGGGAAACGCACCTGAT	qPCR
	Reverse	TGTCTTCAACCACGCGGAACACT
KPNA2	Forward	GCAGGTGATGGTTCCGTTTT	qPCR
	Reverse	GGGGTGCAGGATTCTTGTTG
β-actin*	Forward	CTGGACTTCGAGCAGGAGAT	qPCR
	Reverse	TAGTTTCGTGAATGCCGCAG
oar-miR-17-5p	loop primer	GTCGTATCCAGTGCAGGGTCCGAGGTATTCGCACTGGATACGACTACCTGCA	qPCR
	F primer	TGCGCCAAAGTGCTTACAGTGC
	R primer	CCAGTGCAGGGTCCGAGGTATT
U6*	Forward	CGCTTCGGCAGCACATATAC	qPCR
	Reverse	AAATATGGAACGCTTCACGA
KPNA2-promoter(-2000-0bp)	Forward	GCTAGCCCGGGCTCGAGATCTAAAUACUUAGCACCGAUG	Vector construction
	Reverse	CAGTACCGGAATGCCAAGCTTCCATGCCAGTGTGTTACT
KPNA2-promoter(-1000-0bp)	Forward	GCTAGCCCGGGCTCGAGATCTCUGUAACAGGUUUCACG	Vector construction
KPNA2-promoter(-2000-1000bp)	Reverse	CAGTACCGGAATGCCAAGCTTGTGCTCCTCTAAGTGCA
Note：Gene denoted with an asterisk was used as reference gene for normalization.
